# Supplementary material for: A Homozygous Deletion of Exon 5 of KYNU Resulting from a Maternal Chromosome 2 Isodisomy (UPD2) Causes Catel-Manzke-Syndrome/VCRL Syndrome
Source: Genes (Basel). 2021 Jun 7;12(6):879. doi: 10.3390/genes12060879 (PMC8227568; doi:10.3390/genes12060879)
Supplement: Supplementary file 1 [file genes-12-00879-s001.zip]

Archive with 1 entries (1 files):
- genes-1228798-supplementary.pdf
